# Supplementary material for: Glomerular Expression of S100A8 in Lupus Nephritis: An Integrated Bioinformatics Analysis
Source: Front Immunol. 2022 Apr 27;13:843576. doi: 10.3389/fimmu.2022.843576 (PMC9092496; doi:10.3389/fimmu.2022.843576)
Supplement: Supplementary file 1 [file DataSheet_1.zip › test/run.log]

Tag	logs
0	Q#10636804#9698327#10636430#
1	input=/pub1/data/tmp/Rtmp/39d3cce68223b0811b2538dc206fc550,foldchange=/pub1/data/tmp/Rtmp/a5d151841c84a287c3c2cb94072f07f3,width=12,height=8,platform=linux,outfolder=/pub1/data/user_data/15701299367/test,help=FALSE
2	read data row count:42,column count:4
3	Toll-like receptor signaling pathway,3,0.011815451,TLR1/ CCL4/ MYD88
4	Chagas disease (American trypanosomiasis),3,0.011391572,C1QB/ C1QA/ MYD88
5	foldchange data row count:12,column count:2
6	foldchange succ
7	staring plot
8	PDF save succ
9	Fig save succ
