# Supplementary material for: Glomerular Expression of S100A8 in Lupus Nephritis: An Integrated Bioinformatics Analysis
Source: Front Immunol. 2022 Apr 27;13:843576. doi: 10.3389/fimmu.2022.843576 (PMC9092496; doi:10.3389/fimmu.2022.843576)
Supplement: Supplementary file 2 [file DataSheet_2.zip]

Archive with 3 entries (3 files):
- volcano/run.log
- volcano/volcano.png
- volcano/volcano.pdf
