# Supplementary material for: Glomerular Expression of S100A8 in Lupus Nephritis: An Integrated Bioinformatics Analysis
Source: Front Immunol. 2022 Apr 27;13:843576. doi: 10.3389/fimmu.2022.843576 (PMC9092496; doi:10.3389/fimmu.2022.843576)
Supplement: Supplementary file 2 [file DataSheet_2.zip › volcano/run.log]

Tag	logs
0	Q#10636484#9699135#10636430#
1	input=/pub1/data/tmp/Rtmp/0a01a973da657516378d5282fe4ed1cf,text=/pub1/data/tmp/Rtmp/a573294951061327781268a18d13e81e,foldchange=1,cutPvalue=0.01,downcol=00ff00,upcol=ff0000,medcol=cccccc,xlab="log2(foldchange)",xmin=0,xmax=0,ylab="-log10(p_value)",ymin=0,ymax=0,legpos=right,height=6,width=6,platform=linux,outfolder=/pub1/data/user_data/15701299367/volcano,help=FALSE
2	read data row count:439,column count:3
3	cut data:438
4	read showText row count:13,column count:1
5	showText data count:13
6	start plot!
7	saveing plot!
